# Supplementary material for: Incorporating gene co-expression network in identification of cancer prognosis markers
Source: BMC Bioinformatics. 2010 May 20;11:271. doi: 10.1186/1471-2105-11-271 (PMC2881088; doi:10.1186/1471-2105-11-271)
Supplement: Additional file 1 — Data analysis results. This Excel file contains information on the genes identified using the proposed approach and the estimated regression coefficients. [file 1471-2105-11-271-S1.XLS]

## Sheet: D1
Dataset D1
Reference: Huang et al. (2003)
Disease: Breast cancer
Platform: Affymetrix
Number of genes measured: 12625
Number of genes analyzed: 2000
Sample size: 71
UniGene	Gene Name	Estimate
Hs.154443	Minichromosome maintenance complex component 4 (MCM4)	0.00190013
Hs.155212	Methylmalonyl Coenzyme A mutase (MUT)	-0.0476533
Hs.171391	C-terminal binding protein 2 (CTBP2)	-0.0877271
Hs.173125	Peptidylprolyl isomerase F (PPIF)	-0.0753746
Hs.174140	ATP citrate lyase (ACLY)	-0.0515065
Hs.180941	Vacuolar protein sorting 41 homolog (S. cerevisiae) (VPS41)	-0.0551761
Hs.227777	Protein tyrosine phosphatase type IVA, member 1 (PTP4A1)	-0.260672
Hs.23582	Tumor-associated calcium signal transducer 2 (TACSTD2)	-0.125105
Hs.25351	Iroquois homeobox 5 (IRX5)	-0.0765703
Hs.274382	Eukaryotic translation initiation factor 2-alpha kinase 2 (EIF2AK2)	-0.0190092
Hs.288319	Squamous cell carcinoma antigen recognized by T cells (SART1)	0.0934168
Hs.301664	Ribosomal protein S6 kinase, 90kDa, polypeptide 2 (RPS6KA2)	0.106691
Hs.301819	Zinc finger protein 146 (ZNF146)	-0.130279
Hs.33922	Chromosome 1 open reading frame 156 (C1orf156)	-0.0266372
Hs.355015	Zinc finger protein 75D (ZNF75D)	0.0422767
Hs.42514	Lin-37 homolog (C. elegans) (LIN37)	0.0171698
Hs.431584	Ribosomal protein S14 (RPS14)	-0.162038
Hs.5978	LIM domain 7 (LMO7)	-0.108579
Hs.6755	RUN domain containing 3A (RUNDC3A)	0.125259
Hs.75337	Nucleolar and coiled-body phosphoprotein 1 (NOLC1)	-0.0703667
Hs.78712	Aminolevulinate, delta-, synthase 1 (ALAS1)	0.0635333
Hs.78881	Hypothetical protein LOC729991 (LOC729991)	-0.348508
Hs.79658	Casein kinase 1, epsilon (CSNK1E)	-0.0970789
Hs.79968	Transcribed locus	-0.0437456
Hs.8121	Notch homolog 2 (Drosophila) (NOTCH2)	-0.080725
Hs.81897	Family with sequence similarity 190, member B (FAM190B)	-0.00761202
Hs.8383	Bromodomain adjacent to zinc finger domain, 2B (BAZ2B)	-0.0913319
Hs.85092	Thyroid hormone receptor interactor 11 (TRIP11)	-0.330621
Hs.851	Integrin, alpha E (antigen CD103, human mucosal lymphocyte antigen 1; alpha polypeptide) (ITGAE)	-0.0114309
Hs.86896	Bromodomain containing 3 (BRD3)	0.0818441
Hs.89627	Protein tyrosine phosphatase, receptor type, G (PTPRG)	-0.0460769
Hs.99348	Distal-less homeobox 5 (DLX5)	-0.0610443

## Sheet: D2
Dataset D2
Reference:Sotiriou et al. (2003)
Disease: Breast cancer
Platform: cDNA
Number of genes measured: 7650
Number of genes analyzed: 2000
Sample size: 98
UniGene	Gene Name	Estimate
Hs.15303	Ubiquitin protein ligase E3 component n-recognin 2 (UBR2)	-0.041
Hs.154443	Minichromosome maintenance complex component 4 (MCM4)	0.0705864
Hs.154797	KIAA0090 (KIAA0090)	-0.0064021
Hs.2157	Wiskott-Aldrich syndrome (eczema-thrombocytopenia) (WAS)	0.000800124
Hs.28853	Cell division cycle 7 homolog (S. cerevisiae) (CDC7)	0.0371382
Hs.334450	Interferon regulatory factor 5 (IRF5)	0.129974
Hs.380080	FK506 binding protein 1A, 12kDa (FKBP1A)	0.0408157
Hs.75103	Tyrosine 3-monooxygenase/tryptophan 5-monooxygenase activation protein, zeta polypeptide (YWHAZ)	0.00720581
Hs.79172	Solute carrier family 25 (mitochondrial carrier; adenine nucleotide translocator), member 5 (SLC25A5)	0.231609
Hs.82548	MAP-kinase activating death domain (MADD)	-0.0144747

## Sheet: D3
Dataset D3
Reference: van't Veer et al. (2002)
Disease: Breast cancer
Platform: Oligonucleotide
Number of genes measured: 24481
Number of genes analyzed: 2000
Sample size: 78
Systematic name	Gene Name	Estimate
Contig5816_RC	Hypothetical LOC440556 (FLJ42875)	0.008
Contig31810_RC	Methionine sulfoxide reductase A (MSRA)	0.0668198
NM_001673	ASNS asparagine synthetase	0.0178397
NM_001809	centromere protein A (CENPA)	0.0278487
Contig42933_RC		-0.0289723
NM_021000	PTTG3P pituitary tumor-transforming 3 (pseudogene)	0.00969976
Contig39387	SLC2A12 solute carrier family 2 (facilitated glucose transporter), member 12	0.0563213
NM_005444	RCD1 required for cell differentiation1 homolog (S. pombe)	0.0412177
NM_005489	SH2 domain containing 3C	0.0448664
NM_006201	cyclin-dependent kinase 16	0.0289717
NM_020974	signal peptide, CUB domain, EGF-like 2	-0.144729
NM_005733	kinesin family member 20A	0.022646
NM_006681	neuromedin U	0.0507357
Contig11065_RC	ATP/GTP binding protein 1	0.162105
NM_016577	RAB6B, member RAS oncogene family	0.0176703
Contig28552_RC	Diaphanous homolog 3 (Drosophila) (DIAPH3)	0.0249003
NM_018410	Holliday junction recognition protein	0.0245137
Contig51882_RC	Glucose-fructose oxidoreductase domain containing 2 (GFOD2)	0.0581048
NM_001280	cold inducible RNA binding protein	-0.0394655

## Sheet: D4
Dataset D4
Reference: Sorlie et al. (2001)
Disease: Breast cancer
Platform: cDNA
Number of genes measured: 8102
Number of genes analyzed: 2000
Sample size: 58
UniGene	Gene Name	Estimate
Hs.127436	Calcium channel, voltage-dependent, alpha 2/delta subunit 2 (CACNA2D2)	-0.0545944
Hs.153221	Synovial sarcoma translocation, chromosome 18 (SS18)	0.0800106
Hs.153685	HECT, C2 and WW domain containing E3 ubiquitin protein ligase 1 (HECW1)	-0.0395616
Hs.155975	Protein tyrosine phosphatase, receptor type, C-associated protein (PTPRCAP)	0.0425344
Hs.247423	Adducin 2 (beta) (ADD2)	0.137841
Hs.283749	Angiogenin, ribonuclease, RNase A family, 5 (ANG)	-0.0259031
Hs.288215	NcRAN RNA for non-coding RNA expressed in aggressive neuroblastoma, long form, complete sequence	-0.0442338
Hs.316752	Met proto-oncogene (hepatocyte growth factor receptor) (MET)	0.00680632
Hs.32963	Cadherin 6, type 2, K-cadherin (fetal kidney) (CDH6)	0.0306956
Hs.412999	Cystatin A (stefin A) (CSTA)	0.247566
Hs.4147	Translocation associated membrane protein 1 (TRAM1)	0.229646
Hs.6111	Aryl-hydrocarbon receptor nuclear translocator 2 (ARNT2)	-0.0527359
Hs.6710	Eukaryotic translation initiation factor 4A, isoform 1 (EIF4A1)	-0.0119056
Hs.77329	Phosphatidylserine synthase 1 (PTDSS1)	0.034
Hs.77515	Inositol 1,4,5-triphosphate receptor, type 3 (ITPR3)	0.0493685
Hs.79172	Solute carrier family 25 (mitochondrial carrier; adenine nucleotide translocator), member 5 (SLC25A5)	0.0722475
Hs.79241	B-cell CLL/lymphoma 2 (BCL2)	-0.163175
Hs.79748	Solute carrier family 3 (activators of dibasic and neutral amino acid transport), member 2 (SLC3A2)	0.197917
Hs.83753	Small nuclear ribonucleoprotein polypeptides B and B1 (SNRPB)	0.0595269
Hs.9700	Cyclin E1 (CCNE1)	0.107836

## Sheet: D5
Dataset D5
Reference: Rosenwald et al. (2003)
Disease: MCL
Platform: cDNA
Number of genes measured: 8810
Number of genes analyzed: 2000
Sample size: 92
UNIQID	Gene Name	Estimate
15993	Hs.374378|CDC28 protein kinase regulatory subunit 1B	0.0234887
16069	Hs.128930|Human immunodeficiency virus type I enhancer binding protein 1	0.0993014
16528	Hs.250822|Serine/threonine kinase 6	0.0145236
16587	Hs.517106|CCAAT/enhancer binding protein (C/EBP), beta	0.0335422
17343	Hs.514527|Baculoviral IAP repeat-containing 5 (survivin)	0.0244599
17691	Hs.50640|Suppressor of cytokine signaling 1	0.050667
19246	Hs.334637|Hypothetical protein MGC15619	0.0202066
24656	Hs.396393|Ubiquitin-conjugating enzyme E2S	0.0232272
26192	Hs.530274|Aldolase B, fructose-bisphosphate	-0.0218165
27049	Hs.409065|Flap structure-specific endonuclease 1	0.0246491
27203	Hs.522767|Solute carrier family 25 (mitochondrial carrier; adenine nucleotide translocator), member 5	0.0032207
27310	Hs.518805|High mobility group AT-hook 1	0.0072284
27762	Hs.524947|CDC20 cell division cycle 20 homolog (S. cerevisiae)	0.033581
28346	Hs.497741|Centromere protein F, 350/400ka (mitosin)	0.0400978
28581	Hs.147433|Proliferating cell nuclear antigen	0.027973
28788	Hs.167017|Gamma-aminobutyric acid (GABA) B receptor, 1	0.0230327
28872	Hs.514527|Baculoviral IAP repeat-containing 5 (survivin)	0.0264082
29286	Hs.118651|Hematopoietically expressed homeobox	0.00646918
29791		0.00403111
30282	Hs.524390|Tubulin, alpha, ubiquitous	0.0334071
33736	Hs.329266|Huntingtin interacting protein 1	0.001
34607	Hs.90691|Nucleophosmin/nucleoplasmin, 3	0.0216166
34771	Hs.524390|Tubulin, alpha, ubiquitous	0.0624951

## Sheet: D6
Dataset D6
Reference: Rosenwald et al. (2002)
Disease: DLBCL
Platform: cDNA
Number of genes measured: 7399
Number of genes analyzed: 2000
Sample size: 240
UNIQID	Gene Name	Estimate
31806	Hs.39850|uridine kinase-like 1	0.00850491
32424		0.0563635
27774	Hs.184298|cyclin-dependent kinase 7 (MO15 homolog, Xenopus laevis, cdk-activating kinase)	-0.0793651
31242	Hs.85769|Deoxynucleotidyltransferase, terminal, interacting protein 2 (DNTTIP2)	0.0830499
24432		0.0204285
31981	Hs.99741|septin 1	0.16721
31669	Hs.15106|chromosome 14 open reading frame 1	0.054539
31634	Hs.272095|ESTs, Weakly similar to T02670 probable thromboxane A2 receptor isoform beta [H.sapiens]	0.00510444
30580	Hs.285671|bone morphogenetic protein 6	0.0289969
19373	Hs.198253|major histocompatibility complex, class II, DQ alpha 1	-0.0647006
27585	Hs.198253|major histocompatibility complex, class II, DQ alpha 1	-0.0238264
27731	Hs.76807|major histocompatibility complex, class II, DR alpha	-0.0749772
24396	Hs.352392|major histocompatibility complex, class II, DR beta 5	-0.0187077
24376	Hs.317970|ESTs, Weakly similar to A47224 thyroxine-binding globulin precursor [H.sapiens]	-0.121202
17727	Hs.75765|GRO2 oncogene	0.0306556
28328	Hs.11383|small inducible cytokine subfamily A (Cys-Cys), member 13	0.0034085
27993		-0.00510443
25025	Hs.106260|sorting nexin 10	-0.00681049
31449	Hs.173737|ras-related C3 botulinum toxin substrate 1 (rho family, small GTP binding protein Rac1)	-0.00681068
16426	Hs.73817|small inducible cytokine A3	0.0272467
16092	Hs.136348|osteoblast specific factor 2 (fasciclin I-like)	-0.0442612
29222		-0.0476896
19391	Hs.111779|secreted protein, acidic, cysteine-rich (osteonectin)	-0.00340305
26114		0.0277563
15953	Hs.150402|activin A receptor, type I	0.0733334
33332	Hs.291915|ESTs	0.0725216
33312		0.0204456
